# Supplementary material for: A simultaneous journal / wiki publication and dissemination of a new species description: Neobidessodes darwiniensis sp. n. from northern Australia (Coleoptera, Dytiscidae, Bidessini)
Source: Zookeys. 2011 Feb 3;(79):11–20. doi: 10.3897/zookeys.79.803 (PMC3088048; doi:10.3897/zookeys.79.803)
Supplement: XML Treatment for Neobidessodes darwiniensis [file zookeys.79.803-treatment1.xml]

<!DOCTYPE tp:taxon-treatment
  PUBLIC "-//TaxonX//DTD Taxonomic Treatment Publishing DTD v0 20100105//EN" "tax-treatment-NSO.dtd">
<tp:taxon-treatment xmlns:tp="http://www.plazi.org/taxpub"><tp:treatment-meta><mixed-citation publication-type="journal"><person-group><name><surname>Hendrich</surname><given-names>Lars</given-names></name><name><surname>Balke</surname><given-names>Michael</given-names></name></person-group><article-title>A simultaneous journal / wiki publication and dissemination of a new species description: <italic>Neobidessodes darwiniensis</italic> sp. n. from northern Australia (Coleoptera, Dytiscidae, Bidessini)</article-title><source>Zookeys</source><day>3</day><month>2</month><year>2011</year><volume>2011</volume><issue>79</issue><fpage>11</fpage><lpage>20</lpage><pub-id pub-id-type="doi">10.3897/zookeys.79.803</pub-id></mixed-citation></tp:treatment-meta><tp:nomenclature><tp:taxon-name>
                                <tp:taxon-name-part taxon-name-part-type="genus">Neobidessodes</tp:taxon-name-part>
                                <tp:taxon-name-part taxon-name-part-type="species">darwiniensis</tp:taxon-name-part>
                            <object-id xmlns:xlink="http://www.w3.org/1999/xlink" xlink:type="simple">urn:lsid:zoobank.org:act:CAD876B9-A027-458D-88D1-47E4A239FFA7</object-id>
                            <object-id xmlns:xlink="http://www.w3.org/1999/xlink" xlink:type="simple">http://www.species-id.net/wiki/Neobidessodes_darwiniensis</object-id>
                            </tp:taxon-name><tp:taxon-status xmlns:xlink="http://www.w3.org/1999/xlink" xlink:type="simple">sp. n.</tp:taxon-status><xref ref-type="fig" rid="F1">Figs 1</xref><xref ref-type="fig" rid="F2">5, 6, 7</xref></tp:nomenclature><tp:treatment-sec sec-type="Type locality"><title>Type locality.</title><p>Rest pool, Harriet Creek at Kakadu Highway, 11 km NE Pine Creek, Northern Territory, Australia [13°45'04.63"S,  131°53.5531"E].</p></tp:treatment-sec><tp:treatment-sec sec-type="Type material"><title>Type material.</title><p><bold>Holotype</bold>: Female, “Australia: NT, Kakadu Hwy, Harriet Creek at Hwy Cross., 156m, 24.VIII.2006, 13.744816S, 131.897483E, L. &amp; E. Hendrich leg. (NT 14)”; “DNA M. Balke 3821” [green printed label]; “HOLOTYPE <tp:taxon-name>Neobidessodes darwiniensis</tp:taxon-name> sp. n. Hendrich &amp; Balke 2010” [red printed label] (SAMA).</p><fig id="F1" position="float" orientation="portrait"><caption><p><bold>Figures 1–4.</bold> Habitus of <bold>1</bold> <tp:taxon-name>Neobidessodes darwiniensis</tp:taxon-name> sp. n. (holotype, female) <bold>2</bold> <tp:taxon-name>Neobidessodes bilita</tp:taxon-name> (female) <bold>3</bold> <tp:taxon-name>Neobidessodes mjobergi</tp:taxon-name> and <bold>4</bold> <tp:taxon-name>Hydroglyphus godeffroyi</tp:taxon-name> (scale bar = 2.0 mm) (Photos: M. Balke, A. Riedel).</p></caption><graphic xmlns:xlink="http://www.w3.org/1999/xlink" xlink:href="ZooKeys-079-011-g001.jpg" position="float" orientation="portrait" xlink:type="simple"/></fig></tp:treatment-sec><tp:treatment-sec sec-type="Description"><title>Description.</title><p>Measurements. TL = 1.95 mm, TL-H = 1.8 mm; MW = 1.0 mm.</p></tp:treatment-sec><tp:treatment-sec sec-type="Colour"><title>Colour.</title><p>Antennae, palpi, head and most parts of pronotum reddish-brown, posterior angles of head, near eyes and base of pronotum in middle broadly dark brown. Elytron dark brown with some small vague yellow spots subbasally and subapically (<xref ref-type="fig" rid="F1">Fig. 1</xref>). Ventral side, including legs and epipleura, reddish-brown, prosternal process and metacoxal plates somewhat darkened.</p></tp:treatment-sec><tp:treatment-sec sec-type="Sculpture and structure"><title>Sculpture and structure.</title><p>Elongate oval, sides well rounded. Maximum width at apical third of body. Segments of antennae short and stout. Head with relatively coarse punctures and strong microreticulation. Pronotum and elytron with rather dense, medium-sized punctures and weak to moderate microreticulation, finely pubescent. Pronotal striae deep and well marked, length almost 1/2 of that of pronotum, strongly incurved converging anteriad (<xref ref-type="fig" rid="F1">Fig. 1</xref>). Elytra lacking basal and sutural striae. Underside with a few moderately large weak punctures at sides, midline of metaventrite with moderately dense smaller punctures. Metacoxal lines raised, well separated, weakly diverging anteriorly.</p></tp:treatment-sec><tp:treatment-sec sec-type="Male"><title>Male.</title><p>Unknown.</p></tp:treatment-sec><tp:treatment-sec sec-type="Female"><title>Female.</title><p>Pro- and mesotarsi simple. Inner edge of mesotibia nearly straight.</p></tp:treatment-sec><tp:treatment-sec sec-type="Affinities - DNA Sequence Data"><title>Affinities - DNA Sequence Data.</title><p>The 3’ <italic>cox1</italic> sequence available at <ext-link xmlns:xlink="http://www.w3.org/1999/xlink" ext-link-type="uri" xlink:href="http://www.ncbi.nlm.nih.gov/nuccore/FR733592" xlink:type="simple">http://www.ncbi.nlm.nih.gov/nuccore/FR733592</ext-link>. 1 indicates that the new species is rather distinctive, the closest uncorrected p-distances in our database were other <tp:taxon-name>Neobidessodes</tp:taxon-name> species (<italic>c</italic>. 10.37%) and <tp:taxon-name>Limbodessus jundeensis</tp:taxon-name> (10.15%).</p></tp:treatment-sec><tp:treatment-sec sec-type="Morphology"><title>Morphology.</title><p>The smallest species of the genus. On first view, the new species resembles in size and colour the common <tp:taxon-name>Hydroglyphus godeffroyi</tp:taxon-name> (<xref ref-type="fig" rid="F1">Fig. 4</xref>) distributed all over northern Australia and New Caledonia, and can be easily overlooked in the field. When recognized as a <tp:taxon-name>Neobidessodes</tp:taxon-name> the new species is similar to <tp:taxon-name>Neobidessodes mjobergi</tp:taxon-name> (<xref ref-type="fig" rid="F1">Fig. 3</xref>) in coloration and to <tp:taxon-name>Neobidessodes bilita</tp:taxon-name> (Watts, 1978) (<xref ref-type="fig" rid="F1">Fig. 2</xref>) in size. From <tp:taxon-name>Neobidessodes mjobergi</tp:taxon-name> it can be separated by its more broadly oval body, the much smaller size (<tp:taxon-name>Neobidessodes mjobergi</tp:taxon-name> 2.55-2.65 mm) and unicolourus head, and from <tp:taxon-name>Neobidessodes bilita</tp:taxon-name> by the darker dorsal surface, the short and stout segments of antennae, the rounded, broadly oval body, and the unflanged subapical part of the elytra (<xref ref-type="fig" rid="F1">Figs 1, 2</xref>). Furthermore, <tp:taxon-name>Neobidessodes bilita</tp:taxon-name> is a strictly south-eastern species with a disjunct distribution from southern Queensland to Victoria (<xref ref-type="bibr" rid="B2">Hendrich et al. 2009</xref>).</p></tp:treatment-sec><tp:treatment-sec sec-type="Etymology"><title>Etymology.</title><p>Named after the Darwin area in the Northern Territory; the specific epithet is an adjective in the nominative singular.</p></tp:treatment-sec><tp:treatment-sec sec-type="Distribution"><title>Distribution.</title><p>Only known from the type locality at Harriet Creek, 11 km NE Pine Creek but probably more widespread in the Northern Territory (<xref ref-type="fig" rid="F2">Fig. 5</xref>).</p><fig id="F2" position="float" orientation="portrait"><caption><p><bold>Figures 5–7. 5</bold> Distribution of <tp:taxon-name>Neobidessodes darwiniensis</tp:taxon-name> sp. n. in Northern Australia. <bold>6–7</bold> Habitat of <tp:taxon-name>Neobidessodes darwiniensis</tp:taxon-name> sp. n., <tp:taxon-name>Neobidessodes grossus</tp:taxon-name>, <tp:taxon-name>Neobidessodes  mjobergi</tp:taxon-name> and <tp:taxon-name>Neobidessodes thoracicus</tp:taxon-name>, Northern Territory Kakadu Hwy, Harriet Creek at Hwy Crossing (NT 14) (Photos: L. Hendrich).</p></caption><graphic xmlns:xlink="http://www.w3.org/1999/xlink" xlink:href="ZooKeys-079-011-g002.jpg" position="float" orientation="portrait" xlink:type="simple"/></fig></tp:treatment-sec><tp:treatment-sec sec-type="Habitat"><title>Habitat.</title><p>The single specimen was collected in one of the rest pools of a rocky creek, with gloomy water and at least partly shaded by smaller gum trees. The bottom consisted of coarse sand with a thick layer of unrotten leaves and twigs, no submerged or emergent vegetation visible (<xref ref-type="fig" rid="F2">Figs 6, 7</xref>).</p><p><tp:taxon-name>Neobidessodes darwiniensis</tp:taxon-name> sp. n. was associated with the dytiscids <tp:taxon-name>Clypeodytes larsoni</tp:taxon-name> Hendrich &amp; Wang, 2006, <tp:taxon-name>Hydroglyphus daemeli</tp:taxon-name> (Sharp, 1882), <tp:taxon-name>Hydroglyphus godeffroyi</tp:taxon-name>, <tp:taxon-name>Hydroglyphus grammopterus</tp:taxon-name> (Zimmermann, 1928), <tp:taxon-name>Hyphydrus contiguus</tp:taxon-name> Wehncke, 1877, <tp:taxon-name>Hydroglyphus lyratus</tp:taxon-name> Swartz, 1808, <tp:taxon-name>Laccophilus cingulatus</tp:taxon-name> Sharp, 1882, <tp:taxon-name>Laccophilus sharpi</tp:taxon-name> Régimbart, 1889, <tp:taxon-name>Laccophilus walkeri</tp:taxon-name><!--PageBreak--> J. Balfour-Browne, 1939, <tp:taxon-name>Limbodessus compactus</tp:taxon-name> (Clark, 1862), <tp:taxon-name>Neobidessodes grossus</tp:taxon-name> (Zimmermann, 1922), <tp:taxon-name>Neobidessodes mjobergi</tp:taxon-name>, <tp:taxon-name>Neobidessodes thoracicus</tp:taxon-name> Hendrich &amp; Balke, 2009, <tp:taxon-name>Sternopriscus alligatorensis</tp:taxon-name> Hendrich &amp; Watts, 2004, <tp:taxon-name>Sternopriscus aquilonaris</tp:taxon-name> Hendrich &amp; Watts, 2004, <tp:taxon-name>Tiporus centralis</tp:taxon-name> (Watts, 1978), <tp:taxon-name>Tiporus guiliani</tp:taxon-name> (Watts, 1978) and <tp:taxon-name>Tiporus undecimmaculatus</tp:taxon-name> (Clark, 1862).</p></tp:treatment-sec><tp:treatment-sec sec-type="Remarks"><title>Remarks.</title><p>Despite the fact that thousands of <tp:taxon-name>Neobidessodes</tp:taxon-name> were collected on three field trips to the Northern Territory and the Kimberley region, surprisingly only one specimen of <tp:taxon-name>Neobidessodes darwiniensis</tp:taxon-name> sp. n. appeared. Most of the expeditions took place during the dry period, between June and October, when most of the other species of the genus dominate the remaining rest pools and swamps. We assume the new species is more common in or just after the rainy season, from November to April, as was observed for <tp:taxon-name>Neobidessodes grossus</tp:taxon-name> (<xref ref-type="bibr" rid="B2">Hendrich et al. 2009</xref>).</p></tp:treatment-sec><ref-list><ref id="B2"><mixed-citation xmlns:xlink="http://www.w3.org/1999/xlink" xlink:type="simple"><person-group><name name-style="western"><surname>Hendrich</surname><given-names>L</given-names></name><name name-style="western"><surname>Hawlitschek</surname><given-names>O</given-names></name><name name-style="western"><surname>Balke</surname><given-names>M</given-names></name></person-group> (<year>2009</year>)<article-title> The epigean Australasian species of <italic>Neobidessodes</italic> gen.n. diving beetles–a revision integrating morphology, cybertaxonomy, DNA taxonomy and phylogeny (Coleoptera: Dytiscidae, Bidessini).</article-title><source>Zootaxa</source><volume>2288</volume>:<fpage>1</fpage>-<lpage>41</lpage>.</mixed-citation></ref></ref-list></tp:taxon-treatment>
